# Supplementary material for: Research on the mechanical properties of EPS lightweight soil mixed with slag
Source: PLoS One. 2024 Jan 24;19(1):e0297372. doi: 10.1371/journal.pone.0297372 (PMC10842304; doi:10.1371/journal.pone.0297372)
Supplement: S1 Table — (XLSX) [file pone.0297372.s001.xlsx]

## Sheet: CU data
	Specimens 2% EPS 30%Slag									Specimens 3% EPS 30%Slag									Specimens 3% EPS 50%Slag									Specimens 4% EPS 30%Slag									Specimens 3%EPS 10%Slag
Serial number	Confining pressure 50kPa		Confining pressure 100kPa		Confining pressure 200kPa		Confining pressure 300kPa			Confining pressure 50kPa		Confining pressure 100kPa		Confining pressure 200kPa		Confining pressure 300kPa			Confining pressure 50kPa		Confining pressure 100kPa		Confining pressure 200kPa		Confining pressure 300kPa			Confining pressure 50kPa		Confining pressure 100kPa		Confining pressure 200kPa		Confining pressure 300kPa			Confining pressure 50kPa		Confining pressure 100kPa		Confining pressure 200kPa		Confining pressure 300kPa
1	0.1	50	0.1	54.9	0.1	52.4	0.1	31.4		0.1	37.5	0.1	51.2	0.1	57.5	0.1	64.9		0.1	24.9	0.1	17.5	0.2	14.4	0.2	13.1		0.3	7.5	0.1	12.3	0.2	15.6	0.1	21		0.2	22.4	0.1	21.8	0.2	28.9	0.2	30.5
2	0.3	100.4	0.3	94.2	0.3	123.7	0.2	88		0.3	72.2	0.3	87.8	0.2	96	0.2	111.6		0.3	58.6	0.2	47.4	0.3	35.6	0.3	48.7		0.5	32.2	0.2	27.9	0.1	29.5	0	39.7		0.3	34	0.3	36.3	0.3	42.1	0.3	48.5
3	0.4	171.5	0.4	230.4	0.4	205.9	0.3	164.2		0.4	125.3	0.4	159.2	0.3	175.6	0.4	195.8		0.5	97.8	0.4	82.2	0.5	61.1	0.5	75.4		0.7	52.1	0.3	49.9	0.2	46.1	0.1	60.7		0.5	47.9	0.4	52.9	0.5	57.2	0.5	65.9
4	0.5	256.2	0.5	258.6	0.6	305.3	0.4	217		0.6	157.3	0.5	199.4	0.5	221.4	0.5	243.3		0.8	134	0.6	116.5	0.7	82.2	0.7	99		0.9	72	0.5	70.3	0.3	57.4	0.3	97.1		0.7	57.2	0.6	64.5	0.6	68.9	0.6	78.2
5	0.6	348.2	0.5	360.6	0.6	354.4	0.5	306.6		0.8	223.1	0.8	279	0.8	311.9	0.8	344.8		1.1	155.7	1	154.5	0.9	108.5	0.9	120.3		1.1	92.9	0.7	86.4	0.4	71.4	0.5	121.3		0.9	82.6	0.9	89.2	0.9	99.3	0.9	111.6
6	1	375.4	0.9	406.1	0.8	407.2	0.6	371.7		1.1	261.6	1.1	332.1	1	369.5	1	406.1		1.5	172.5	1.3	182.5	1.1	133.3	1.2	153.2		1.3	109.5	0.9	103.1	0.4	95	0.6	140.1		1.2	98.5	1.2	109.5	1.2	122.5	1.2	134.8
7	1.6	412.1	1.5	446.5	1.2	460.1	1.1	487		1.4	293.6	1.4	365	1.4	410.7	1.4	456.5		2.1	180.7	1.6	206.8	1.5	166.4	1.5	190		1.6	126.7	1.1	116.5	0.5	110	1	164.2		1.6	123.2	1.5	141.4	1.6	158.7	1.5	172.5
8	2.2	424.5	2.3	477.2	1.8	495.6	1.8	529.9		1.8	302.8	1.7	379.7	1.7	423.6	1.7	468.4		2.8	185.6	2.1	227.3	1.9	196.8	2	214.3		1.9	139.5	1.3	131.5	0.7	123.4	1.4	187.3		1.8	147.2	1.8	160.1	1.7	178.3	1.7	195.7
9	3	441.5	3.1	511.6	2.4	512.8	2.2	553.4		2.2	311.9	2.2	391.4	2.2	435.3	2.2	478.5		3.4	185.6	2.5	245.4	2.6	227.3	2.6	245.4		2.2	153	1.6	149.2	1.1	146.6	1.9	199.7		2.2	173.9	2.3	203.6	2.3	220.2	2.3	243.6
10	3.8	430.7	3.7	525	3	538.7	2.6	573		2.6	314.6	2.6	398	2.7	442.7	2.6	487.5		3.9	188.1	3.1	261	3	242.9	3.1	261.6		2.5	164.2	2.1	164.2	1.2	162.7	2.4	208.8		2.6	202.2	2.6	224.7	2.6	250	2.7	276.1
11	4.5	423.2	4.3	539.7	3.6	558.3	3.3	598.7		3.2	320.2	3.2	404.3	3.2	448.2	3.1	494		4.6	188.1	3.7	275.9	3.5	264.1	3.5	275.9		3.1	174.4	2.4	172.9	1.6	175.5	2.9	216.8		3	223.1	3.2	259.4	3.1	287	3.2	318.2
12	5	414.6	5	544.7	4.3	570.5	3.7	616		3.6	321.1	3.6	404.3	3.6	449.2	3.5	494		5.2	188.1	4.1	282.2	4	281.6	3.8	292.1		3.7	185.2	2.9	181.5	2.2	186.3	3.4	223.9		3.4	243.6	3.6	280.5	3.5	306.6	3.6	338.4
13	5.6	402.3	5.8	544.7	4.9	582.9	4.5	628.3		4	321.9	4	404.3	4	449.2	4	495.8		5.8	187.5	4.5	288.4	4.5	295.9	4.3	312.1		4.3	191.6	3.4	190	2.6	193.2	4.1	228.7		3.8	256.5	4.1	293.5	4	321.8	4.2	355.8
14	6.2	390.1	6.4	545.9	5.5	593.8	5.1	636.9		4.8	316.5	4.8	404.3	4.8	449.2	4.7	499.5		6.5	185.6	5.2	295.3	5	307.7	5	333.2		5	199.1	3.9	195.4	3.1	199.7	4.9	235.1		4.6	266	4.7	305.8	4.8	341.3	4.8	373.2
15	6.7	381.6	7.1	544.7	6.4	598.7	5.7	648		5.5	312.9	5.6	398.8	5.4	444.6	5.5	496.7		7.3	185.6	6	299.6	5.7	322	5.6	356.2		5.8	202.9	4.5	204	3.7	207.8	5.8	240		5.4	272.5	5.5	319.5	5.5	353.7	5.5	390.6
16	7.2	377.7	7.6	543.6	7.2	598.7	6.2	651.6		6.1	307.3	6.2	394.3	6	437.3	6	496.7		7.7	183.7	6.8	304	6.4	337.6	6.5	377.5		6.6	205.6	5.2	209.9	4.5	215.8	6.5	242.1		6.1	281.2	6.1	323.9	6.1	363.8	6	400.1
17	7.9	371.7	8.2	542.3	8	598.7	6.9	661.4		6.8	305.5	6.8	385.1	6.5	435.3	6.7	498.5		8.6	176.3	7.2	304.6	6.9	348.8	7.2	392.4		7.3	206.6	5.9	215.3	5.3	222.2	7.2	245.9		6.8	284.1	6.8	327.6	6.8	367.4	6.8	408
18	8.7	359.4	8.8	541	8.8	598.7	7.5	665.1		7.5	302.8	7.4	383.3	7.2	433.6	7.3	499.5		9.1	176.3	8	301.4	7.7	365	7.7	398.7		8.1	208.8	6.5	220.1	6.1	228.7	7.7	248.6		7.4	285.5	7.5	327.6	7.4	368.8	7.4	412.4
19	9.6	350.8	9.4	537.4	9.5	596.3	8.2	672.5		8.1	295.5	8	384.1	7.9	432.6	8.1	498.5		9.9	171.3	8.5	297.8	8.5	371.3	8.5	406.1		8.7	209.9	7.1	224.9	6.8	234.6	8.3	253.4		8.1	285.5	8	327.6	8	371.1	8	418.2
20	10.4	347.2	10.1	528.9	10.1	591.4	8.6	672.5		8.6	295.5	8.6	383.3	8.6	433.6	8.6	501.4		10.8	165.1	9.1	294.7	9.2	379.3	9	409.9		9.4	209.9	7.7	228.7	7.4	241.5	9.1	256.6		8.8	288.4	8.9	330.5	8.7	378.3	8.5	424.6
21	11.1	347.2	10.7	519	10.7	583.9	9.1	676.2		9.4	289	9.3	384.1	9.3	434.5	9.4	504.1		11.4	162	9.9	290.3	9.8	386.1	9.7	414.9		10	209.9	8.5	230.3	8.2	245.9	9.8	260.3		9.4	284.8	9.4	331.1	9.5	381.2	9.2	431.9
22	11.8	342.3	11.2	514.1	11.3	578	9.8	679.8		9.9	284.5	9.9	382.4	9.8	431.7	9.8	505		12	158.2	10.7	285.9	10.4	388.6	10.2	418.5		10.6	210.4	9.2	231.9	8.8	249.6	10.5	262		9.8	282.6	10.1	329.7	10.1	381.9	10	438.5
23	12.3	337.1	12	505.4	11.8	568.1	10.6	684.7		10.6	279	10.5	375.1	10.6	431.7	10.6	507.7		12.5	152.7	11.3	278.4	10.9	392.4	10.7	420.4		11.2	210.4	10.2	235.6	9.6	252.8	11.3	264.7		10.6	281.9	10.6	329.7	10.7	382.7	10.6	443.5
24	12.6	336.1	12.6	496.8	12.5	561.9	11.2	687.3		11.2	270.7	11.2	371.4	11.2	427.2	11.1	511.4		13	150.2	12	272.2	11.6	397.4	11.5	424.8		11.9	209.3	10.9	235.1	10.2	254.4	11.9	266.8		11.2	280.5	11.2	331.1	11.2	389.9	11.1	449.3
25	13.1	337.1	13.1	489.6	13.2	557	11.9	693.2		11.9	265.3	11.9	371.4	11.9	425.3	11.8	511.4		13.6	144.5	12.6	266.6	12.3	398	12.2	426.7		12.5	210.4	11.7	233.5	10.9	256.1	12.6	268.4		11.7	281.9	11.8	328.2	11.8	391.4	11.6	453.6
26	13.6	337.1	13.9	478.5	13.8	553.4	12.9	695.8		12.5	258	12.5	365	12.4	425.3	12.4	516.8		14.3	140.1	13.1	259.7	13.1	402.3	12.8	428.6		13.2	209.3	12.3	234	11.7	258.2	13.3	271.6		12.5	279	12.3	325.3	12.2	393.5	12.3	457.3
27	14.1	338.4	14.5	469.9	14.4	547.2	13.6	702		13.1	253.4	13.2	360.4	13.1	425.3	13.1	520.4		14.6	137.1	13.6	257.2	13.9	403.6	13.5	431.6		13.9	209.3	13	233.5	12.3	259.8	14	272.2		13.2	275.4	13	325.3	13.1	395	13.1	461.7
28	14.8	341	15	456.3	15.1	547.2	14.4	702		13.7	247.8	13.7	359.5	13.9	422.6	13.8	526		14.9	134	14.2	246.7	14.5	402.3	14.3	432.9		14.6	208.8	13.7	231.4	13.2	262.5	14.6	273.8		13.7	269.6	13.6	323.2	13.9	395	13.6	463.8
29	15.4	327.3	15.6	446.5	15.6	542.3	15	706.9		14.5	238.7	14.4	355.8	14.4	420.7	14.4	527.8		15.6	126.4	14.7	240.4	15.2	401.7	14.9	432.9		15.4	206.1	14.3	231.4	13.8	263.6	15.2	275.4		14.4	266	14.4	318.2	14.2	394.3	14.3	466
30	16	317.5	16.4	436.6	16.2	539.7	15.6	711.8		15	235.1	15	351.2	15.1	419	15	529.7		16.2	119	15.4	231.7	15.8	399.8	15.6	432.2		16	205.1	14.9	229.8	14.6	265.1	15.8	275.9		15.2	261.6	15	313.7	15	395.7	14.8	469.6
31	16.6	309	16.9	429.4	16.9	538.7	16.2	715.4		15.8	229.5	15.7	348.5	15.6	415.3	15.7	529.7		16.7	112.7	16	221.8	16.6	396.8	16.1	430.4		16.8	204.5	15.7	227.6	15.4	266.3	16.4	278.1		15.7	258	15.6	310.2	15.6	397.2	15.6	471
32	17.2	296.8	17.4	423.2	17.5	533.8	16.9	720.4		16.2	228.7	16.2	343.9	16.3	408.9	16.5	532.4		17.5	102.8	16.8	212.4	17.2	394.3	17	425.4		17.5	203.4	16.5	228.1	16.3	268.9	17.1	279.1		16.2	255.1	16.4	307.9	16.4	399.3	16.1	476.2
33	17.8	287	18.1	409.7	18.1	527.6	17.6	724		17.2	223.1	17.1	347.5	17.1	406.1	17.2	533.3		18	93.5	17.7	203.1	17.9	391.1	17.9	422.3		18.1	202.4	17.4	225.4	17.2	270.5	17.6	280.8		17.1	250.7	17.1	307.3	17	400.8	17.1	478.3
34	18.5	282.1	18.8	393.7	18.7	522.7	18.5	730.2		18.1	215.8	18	336.6	18	399.7	18	534.3		18.5	82.8	18.3	196.8	18.6	389.3	18.6	415.4		18.8	201.8	18.1	223.9	18	271.6	18.3	281.3		17.9	246.5	18.1	305.8	18.1	409.5	17.8	478.3
35	19.1	275.9	19.3	376.6	19.4	517.8	19.3	733.8		19.1	214.1	18.9	335.8	19	393.3	18.9	536		19.2	72.3	18.9	190.6	19.3	381.2	19.2	416.7		19.3	199.1	18.9	220.1	18.8	273.8	19	283.5		19	238.4	18.9	305	18.8	410.9	19	480.5
36	19.8	272.2	19.8	353.2	19.8	516.5	19.8	737.4		19.9	211.2	19.9	324.8	19.8	385.1	19.8	540.7		19.8	61.7	19.8	178.2	19.8	380	19.9	411.1		19.8	199.1	19.8	218.5	19.8	273.2	19.8	283.9		19.8	230.4	19.7	300	19.8	410.9	19.7	479.1

## Sheet: density
EPS content	Binding agent content	Slag 30%	Slag 40%	Slag 50%	Slag 60%	Slag 70%
0.01	0.1	1.36966	1.40319	1.43577	1.401	1.41162
0.01	0.15	1.39184	1.42349	1.45243	1.46096	1.40818
0.01	0.2	1.40433	1.46481	1.48116	1.46148	1.41651
0.01	0.25	1.43723	1.47387	1.48969	1.47408	1.48688
0.02	0.1	1.09203	1.10722	1.10493	1.12055	1.13315
0.02	0.15	1.12544	1.13086	1.17135	1.10712	1.2004
0.02	0.2	1.15438	1.17499	1.21757	1.1321	1.21476
0.02	0.25	1.17978	1.18749	1.23121	1.14959	1.23995
0.03	0.1	0.973975	0.920987	0.941287	0.949407	0.943265
0.03	0.15	0.982823	0.95076	0.994483	0.958151	1.03238
0.03	0.2	0.988861	0.95659	1.02592	0.996148	1.03498
0.03	0.25	0.999375	0.969706	1.03956	1.01832	1.06829
0.04	0.1	0.834583	0.821986	0.84062	0.797731	0.852488
0.04	0.15	0.835415	0.853321	0.898189	0.807516	0.882677
0.04	0.2	0.877056	0.879971	0.914116	0.813866	0.896315
0.04	0.25	0.903394	0.912346	0.927025	0.83604	0.918593

## Sheet: UCS
		Unconfined compressive strength
EPS content	Binding agent content	Slag 0%	Slag 30%	Slag 40%	Slag 50%	Slag 60%	Slag 70%
0.01	0.1	0.5313	0.8745	0.7387	0.6236	0.3573	0.2582
0.01	0.15	0.6688	1.062	0.9245	0.8542	0.802	0.608
0.01	0.2	0.7845	1.399	1.1561	1.0236	0.7654	0.712
0.01	0.25	0.8828	1.873	1.5798	1.4641	1.225	0.8162
0.02	0.1	0.254	0.4164	0.254	0.2415	0.1774	0.1557
0.02	0.15	0.2673	0.5447	0.3656	0.3398	0.3848	0.2682
0.02	0.2	0.3148	0.9061	0.264	0.4739	0.4397	0.4422
0.02	0.25	0.608	1.093	0.3065	0.6005	0.548	0.3606
0.03	0.1	0.0783	0.1033	0.1799	0.1649	0.0933	0.1283
0.03	0.15	0.2207	0.2857	0.3131	0.2132	0.1899	0.2149
0.03	0.2	0.2382	0.4772	0.3839	0.2598	0.2182	0.4764
0.03	0.25	0.2432	0.5896	0.4789	0.3023	0.1832	0.4406
0.04	0.1	0.0916	0.1541	0.1707	0.1049	0.0758	0.0758
0.04	0.15	0.1365	0.2032	0.1907	0.1524	0.204	0.1466
0.04	0.2	0.199	0.4164	0.2665	0.1699	0.3007	0.194
0.04	0.25	0.1824	0.1657	0.1341	0.2057	0.5397	0.3939
